# Supplementary material for: A comparative genome-wide study of ncRNAs in trypanosomatids
Source: BMC Genomics. 2010 Nov 4;11:615. doi: 10.1186/1471-2164-11-615 (PMC3091756; doi:10.1186/1471-2164-11-615)
Supplement: Additional file 4 — Oligonucleotides used in primer extension for candidates presented in Figure 2. [file 1471-2164-11-615-S4.XLS]

## Sheet: Sheet1
Candidate #	Primer name	Sequence	complimentary to:
1	RK032 [140]	TCATGCGATAAAAAGATTCC	Tirtza #32, 121~140
1	RK032 [290]	TCTCTGGGTGCTTGA	Tirtza #32, 276~290
5	RK031 [73]	TCATCAAGTATATCCTTCGC	Tirtza #31, 54~73
7	RK002[70]	ACGGCTGCGAGTCCAACT	Tirza #2, 53~70
9	RK009 [50]	GTAGTTTGCTCATGACCC	Tirtza #9, 33~50
12	RK033 [51]	TCAGGCAAATCCAAA	Tirtza #33, 37~51
18	RK001[70]	GCTTTAAGCGCTTTATGC	Tirza #1, 53~70
19	RK006 [103]	AGATGCCGGAAAAGAAGT	Tirtza #6, 86~103
19	RK06RNAsi [45]	GTTTAGTGATGGTCGTCA	TirtzaRNAsi #06, 28~45
26	RK023 [66]	GACTATTGGCCTCCTC	Tirtza #23, 51~66
27	RK003[75]	CAATGTTGCGTCGTTTCATC	Tirza #3, 56~75
27	RK003AS PCR Probe	ACGATTTCATCATGCGCC
27	RK003Sense PCR Probe	TGTTTACTCCATCGCTGGC
27	RK03RNAsi [55]	ATCCCAGAATGCCGA	TirtzaRNAsi #03, 41~55
28	RK005 [63]	CAATCGGTTTCTCGTCACAG	Tirtza #5, 44~63
29	Boaz #17	TACGCATCTCCGCTGTGCATG	Tirza #51
31	RK030 [100]	CCATTGGGGTAAACC	Tirtza #30, 86~100
31	RK030 [220]	CTAGACGCTTGTATTTATGA	Tirtza #30, 201~220
34	RK019 [65]	AGCAGCGGTAAGTCA	Tirtza #19, 51~65
37	RK034 [155]	GCCATCGCCTTGTTA	Tirtza #34, 141~155
46	RK029 [90]	CCCATCGGACTCGTA	Tirtza #29, 76~90
49	RK004[90]	CCAGAAGCCGACAGAAAATA	Tirza #4, 71~90
53	RK008 [75]	CTCACACTCATGAATCGGAA	Tirtza #8, 56~75
53	RK008AS PCR Probe	GCTTCCTTTCCTTCCCG
53	RK008Sense PCR Probe	GCGGTATCGAACAGCTATTG
57	RK007 [69]	AAACGGTGTTCCTGTTGC	Tirtza #7, 52~69
58	RK010 [59]	CCACCACTCTCCGTCGTC	Tirtza #10, 42~59
59	RK011 [60]	TCTTCTTTTCCTCGGGTG	Tirtza #11, 43~60
59	RK011AS PCR probe	CTCATCTTTCTTTGGCCCTA
59	RK011Sense PCR Probe	GAACAAGCTGAGAGATGGGA
59	RK011New [84]	TTAGCTGTTGCATGTGTT	Tirtza #11, 67~84
60	RK012 [57]	CTCCATCGCCACACATT	Tirtza #12, 41~57
61	RK013 [120]	AGTGTCTTCGCTTACTAAAA	Tirtza #13, 101~120
62	RK014 [50]	CTGGGGTCGTTGCTATTC	Tirtza #14, 33~50
63	RK015 [30]	TGCAATTCATTGGGC	Tirtza #15, 30~15
64	RK016 [30]	CGACGACGAAGACGA	Tirtza #16, 30~15
65	RK017 [58]	ATCGCATCGGGGATG	Tirtza #17, 44~58
66	RK018 [64]	ACAGCAACTGTGCGC	Tirtza #18, 50~64
67	RK020 [90]	TGTGGACGATCCCTT	Tirtza #20, 76~90
68	RK021 [70]	TCGTAGCATGGTATCTG	Tirtza #21, 54~70
68	RK021S [67]	ATCTTTATTAATGGCACT	Tirtza #21, 13~30
69	RK022 [55]	TCCACATAACCGCGA	Tirtza #22, 41~55
70	RK024 [60]	TGCGTCGTAGAATAAAA	Tirtza #24, 44~60
71	RK025 [60]	TAGACCCGCCATACTC	Tirtza #25, 45~60
72	RK026 [90]	CTGGGATAAATTTGATGCAC	Tirtza #26, 71~90
72	RK026S [90]	GGTACCATGTGGACAC	Tirtza #26, 36~51
73	RK027 [70]	TGATGCGATTGCTGC	Tirtza #27, 56~70
73	RK027S [62]	CTCCACTGAATTCCATACCA	Tirtza #27, 21~40
74	RK028 [90]	GCAGTGAGGGCACCA	Tirtza #28, 76~90
75	RK035 [85]	CTCCAGCGCGAAAGA	Tirtza #35, 71~85
76	RK036 [65]	AATCCACCTGAATACG	Tirtza #36, 50~65
79	RK039 [63]	TAATTGCTGCGCAGG	Tirtza #39, 49~63
80	RK040 [67]	ACTCAAGATGGTTGCTAA	Tirtza #40, 50~67
81	RK041 [100]	CGCACCGAAGACCGC	Tirtza #41, 86~100
82	RK042 [77]	TGTTGCTCAGCAGGTAC	Tirtza #42, 61~77
83	RK043 [130]	CTATGGCCTGGGTGTT	Tirtza #43, 115~130
85	RK045 [70]	CCGCCCATCTCATCA	Tirtza #45, 56~70
85	RK045S [63]	CTTCCTTCTGGACGG	Tirtza #45, 21~35
86	RK046 [43]	CACAGTGATTATGTTGGG	Tirtza #46, 26~43
87	RK047 [80]	CGCAACACCCGACCG	Tirtza #47, 66~80
88	RK048 [60]	GTAGAATTCTTGTGCAGC	Tirtza #48, 43~60
89	RK049 [47]	CACAAAAATGGATGT	Tirtza #49, 33~47
89	RK049S [47]	CGTGCTCACTGGTGTTT	Tirtza #49, 1~17
90	RK050 [90]	ATCACGTTAAGCGAGATC	Tirtza #50, 73~90
